# Supplementary material for: Development and Evaluation of the Magnetic Properties of a New Manganese (II) Complex: A Potential MRI Contrast Agent
Source: Int J Mol Sci. 2023 Feb 9;24(4):3461. doi: 10.3390/ijms24043461 (PMC9965609; doi:10.3390/ijms24043461)
Supplement: Supplementary file 1 [file ijms-24-03461-s001.zip]

Archive with 1 entries (1 files):
- ijms-2148746-supplementary.pdf
